# Supplementary material for: Reproducible measurements of the δ2H composition of non-exchangeable hydrogen in complex organic materials using the UniPrep2 online static vapour equilibration and sample drying system
Source: MethodsX. 2023 Jan 4;10:101984. doi: 10.1016/j.mex.2022.101984 (PMC9826938; doi:10.1016/j.mex.2022.101984)
Supplement: Supplementary file 1 — Supplementary material and/or additional information [OPTIONAL] Supplementary material: Excel files with UniPrep2 analysis templates and example data processing are provided. [file mmc1.xlsx]

## Sheet: Vial_Tray_Details
Dual-Vapor Equilibration (DVE)					Comparative Equilibration (CE)
Position	Sample ID	Function	Comment		Position	Sample ID	Function	Comment
1	USGS77	Condition / Control	DVE Low Equilibration		1	CBS	Condition	CE Single Equilibration
2	USGS77	Condition / Control	DVE Low Equilibration		2	CBS	Normalization	CE Single Equilibration
3	NBS22a	Control	DVE Low Equilibration		3	CBS	Normalization	CE Single Equilibration
4	NBS22a	Control	DVE Low Equilibration		4	KHS	Normalization	CE Single Equilibration
5	VSMOW	Normalization	DVE Low Equilibration		5	KHS	Normalization	CE Single Equilibration
6	VSMOW	Normalization	DVE Low Equilibration		6	KHS	Normalization	CE Single Equilibration
7	SLAP	Normalization	DVE Low Equilibration		7	Keratin 1	Unknown	CE Single Equilibration
8	SLAP	Normalization	DVE Low Equilibration		8	Keratin 2	Unknown	CE Single Equilibration
9	Sample 1	Unknown	DVE Low Equilibration		9	Keratin 3	Unknown	CE Single Equilibration
10	Sample 1	Unknown	DVE Low Equilibration		10	Keratin 4	Unknown	CE Single Equilibration
11	Sample 1	Unknown	DVE Low Equilibration		11	Keratin 5	Unknown	CE Single Equilibration
12	Sample 1	Unknown	DVE Low Equilibration		12	Keratin 6	Unknown	CE Single Equilibration
13	Sample 1	Unknown	DVE Low Equilibration		13	Keratin 7	Unknown	CE Single Equilibration
14	Sample 2	Unknown	DVE Low Equilibration		14	Keratin 8	Unknown	CE Single Equilibration
15	Sample 2	Unknown	DVE Low Equilibration		15	Keratin 9	Unknown	CE Single Equilibration
16	Sample 2	Unknown	DVE Low Equilibration		16	Keratin 10	Unknown	CE Single Equilibration
17	Sample 2	Unknown	DVE Low Equilibration		17	Keratin 11	Unknown	CE Single Equilibration
18	Sample 2	Unknown	DVE Low Equilibration		18	Keratin 12	Unknown	CE Single Equilibration
19	Sample 3	Unknown	DVE Low Equilibration		19	Keratin 13	Unknown	CE Single Equilibration
20	Sample 3	Unknown	DVE Low Equilibration		20	Keratin 14	Unknown	CE Single Equilibration
21	Sample 3	Unknown	DVE Low Equilibration		21	Keratin 15	Unknown	CE Single Equilibration
22	Sample 3	Unknown	DVE Low Equilibration		22	Keratin 16	Unknown	CE Single Equilibration
23	Sample 3	Unknown	DVE Low Equilibration		23	Keratin 17	Unknown	CE Single Equilibration
24	Sample 4	Unknown	DVE Low Equilibration		24	Keratin 18	Unknown	CE Single Equilibration
25	Sample 4	Unknown	DVE Low Equilibration		25	Keratin 19	Unknown	CE Single Equilibration
26	Sample 4	Unknown	DVE Low Equilibration		26	Keratin 20	Unknown	CE Single Equilibration
27	Sample 4	Unknown	DVE Low Equilibration		27	Keratin 21	Unknown	CE Single Equilibration
28	Sample 4	Unknown	DVE Low Equilibration		28	Keratin 22	Unknown	CE Single Equilibration
29	Sample 5	Unknown	DVE Low Equilibration		29	Keratin 23	Unknown	CE Single Equilibration
30	Sample 5	Unknown	DVE Low Equilibration		30	Keratin 24	Unknown	CE Single Equilibration
31	Sample 5	Unknown	DVE Low Equilibration		31	Keratin 25	Unknown	CE Single Equilibration
32	Sample 5	Unknown	DVE Low Equilibration		32	Keratin 26	Unknown	CE Single Equilibration
33	Sample 5	Unknown	DVE Low Equilibration		33	Keratin 27	Unknown	CE Single Equilibration
34	NBS22a	Control	DVE Low Equilibration		34	Keratin 28	Unknown	CE Single Equilibration
35	NBS22a	Control	DVE Low Equilibration		35	Keratin 29	Unknown	CE Single Equilibration
36	VSMOW	Normalization	DVE Low Equilibration		36	Keratin 30	Unknown	CE Single Equilibration
37	VSMOW	Normalization	DVE Low Equilibration		37	Keratin 31	Unknown	CE Single Equilibration
38	SLAP	Normalization	DVE Low Equilibration		38	Keratin 32	Unknown	CE Single Equilibration
39	SLAP	Normalization	DVE Low Equilibration		39	CBS	Normalization	CE Single Equilibration
40	USGS77	Condition / Control	DVE High Equilibration		40	CBS	Normalization	CE Single Equilibration
41	USGS77	Condition / Control	DVE High Equilibration		41	KHS	Normalization	CE Single Equilibration
42	NBS22a	Condition / Control	DVE High Equilibration		42	KHS	Normalization	CE Single Equilibration
43	NBS22a	Condition / Control	DVE High Equilibration		43	Keratin 33	Unknown	CE Single Equilibration
44	VSMOW	Normalization	DVE High Equilibration		44	Keratin 34	Unknown	CE Single Equilibration
45	VSMOW	Normalization	DVE High Equilibration		45	Keratin 35	Unknown	CE Single Equilibration
46	SLAP	Normalization	DVE High Equilibration		46	Keratin 36	Unknown	CE Single Equilibration
47	SLAP	Normalization	DVE High Equilibration		47	Keratin 37	Unknown	CE Single Equilibration
48	Sample 1	Unknown	DVE High Equilibration		48	Keratin 38	Unknown	CE Single Equilibration
49	Sample 1	Unknown	DVE High Equilibration		49	Keratin 39	Unknown	CE Single Equilibration
50	Sample 1	Unknown	DVE High Equilibration		50	Keratin 40	Unknown	CE Single Equilibration
51	Sample 1	Unknown	DVE High Equilibration		51	Keratin 41	Unknown	CE Single Equilibration
52	Sample 1	Unknown	DVE High Equilibration		52	Keratin 42	Unknown	CE Single Equilibration
53	Sample 2	Unknown	DVE High Equilibration		53	Keratin 43	Unknown	CE Single Equilibration
54	Sample 2	Unknown	DVE High Equilibration		54	Keratin 44	Unknown	CE Single Equilibration
55	Sample 2	Unknown	DVE High Equilibration		55	Keratin 45	Unknown	CE Single Equilibration
56	Sample 2	Unknown	DVE High Equilibration		56	Keratin 46	Unknown	CE Single Equilibration
57	Sample 2	Unknown	DVE High Equilibration		57	Keratin 47	Unknown	CE Single Equilibration
58	Sample 3	Unknown	DVE High Equilibration		58	Keratin 48	Unknown	CE Single Equilibration
59	Sample 3	Unknown	DVE High Equilibration		59	Keratin 49	Unknown	CE Single Equilibration
60	Sample 3	Unknown	DVE High Equilibration		60	Keratin 50	Unknown	CE Single Equilibration
61	Sample 3	Unknown	DVE High Equilibration		61	Keratin 51	Unknown	CE Single Equilibration
62	Sample 3	Unknown	DVE High Equilibration		62	Keratin 52	Unknown	CE Single Equilibration
63	Sample 4	Unknown	DVE High Equilibration		63	Keratin 53	Unknown	CE Single Equilibration
64	Sample 4	Unknown	DVE High Equilibration		64	Keratin 54	Unknown	CE Single Equilibration
65	Sample 4	Unknown	DVE High Equilibration		65	Keratin 55	Unknown	CE Single Equilibration
66	Sample 4	Unknown	DVE High Equilibration		66	Keratin 56	Unknown	CE Single Equilibration
67	Sample 4	Unknown	DVE High Equilibration		67	Keratin 57	Unknown	CE Single Equilibration
68	Sample 5	Unknown	DVE High Equilibration		68	Keratin 58	Unknown	CE Single Equilibration
69	Sample 5	Unknown	DVE High Equilibration		69	Keratin 59	Unknown	CE Single Equilibration
70	Sample 5	Unknown	DVE High Equilibration		70	Keratin 60	Unknown	CE Single Equilibration
71	Sample 5	Unknown	DVE High Equilibration		71	Keratin 61	Unknown	CE Single Equilibration
72	Sample 5	Unknown	DVE High Equilibration		72	Keratin 62	Unknown	CE Single Equilibration
73	NBS22a	Control	DVE High Equilibration		73	Keratin 63	Unknown	CE Single Equilibration
74	NBS22a	Control	DVE High Equilibration		74	CBS	Normalization	CE Single Equilibration
75	USGS77	Control	DVE High Equilibration		75	CBS	Normalization	CE Single Equilibration
76	VSMOW	Normalization	DVE High Equilibration		76	CBS	Normalization	CE Single Equilibration
77	VSMOW	Normalization	DVE High Equilibration		77	KHS	Normalization	CE Single Equilibration
78	SLAP	Normalization	DVE High Equilibration		78	KHS	Normalization	CE Single Equilibration
79	SLAP	Normalization	DVE High Equilibration		79	KHS	Normalization	CE Single Equilibration
